# Supplementary material for: Oleoylethanolamide Treatment Modulates Both Neuroinflammation and Microgliosis, and Prevents Massive Leukocyte Infiltration to the Cerebellum in a Mouse Model of Neuronal Degeneration
Source: Int J Mol Sci. 2023 Jun 2;24(11):9691. doi: 10.3390/ijms24119691 (PMC10253688; doi:10.3390/ijms24119691)
Supplement: Supplementary file 1 [file ijms-24-09691-s001.zip]

Archive with 1 entries (1 files):
- ijms-2389661-supplementary.pdf
